# Supplementary material for: Effects of Nutritional Interventions on Cardiovascular Disease Health Outcomes in Aboriginal and Torres Strait Islander Australians: A Scoping Review
Source: Nutrients. 2021 Nov 15;13(11):4084. doi: 10.3390/nu13114084 (PMC8620344; doi:10.3390/nu13114084)
Supplement: Supplementary file 1 [file nutrients-13-04084-s001.zip]

Archive with 1 entries (1 files):
- nutrients-1436010-supplementary.pdf
